# Supplementary material for: A Genotype‐Independent Transformation and Gene‐Editing System for Populus
Source: Plant Biotechnol J. 2025 Sep 13;24(2):520–2. doi: 10.1111/pbi.70364 (PMC12906817; doi:10.1111/pbi.70364)
Supplement: Supplementary file 3 — Table S1: Summary of Agrobacterium‐mediated transformation protocols in Populus. [file PBI-24-520-s004.xlsx]

## Sheet: Table S1
Table S1. Summary of Agrobacterium-Mediated Transformation Protocols in Populus.
Poplar varieties	Infected tissue	Agrobacterium type	Pre-culture medium	Pre-cultivation duration	Co-cultivation medium	Co-cultivation time	Callus induction medium	Callus induction duration	Shoot induction medium	Shoot induction duration	Strong seedling culture medium	Strong seedling culture duration	Rooting medium	Rooting duration	Transformation efficiency	References
Populus alba × P. tremula	stem segment	Agrobacterium tumefaciens C58	_	_	B5 + 20 g/LSucrose + 0.5 g/L MES (pH 5.5) + 150 mg/L CaCl₂·2H₂O + 40 mg/L Adenine + 0.5 mg/L BAP + 0.1 mg/L NAA	2 d	5 + 2% Sucrose + 0.5 g/L Mes (pH 5.5) + 150 mg/L CaCl2·2H2O + 40 mg/L Adenine + 0.5 mg/L BAP + 0.1 mg/L NAA + 50 mg/L Cef	4 week	WPM + 0.5 g/L Mes (pH 5.8) + 40 mg/L Adenine + 0.5% Agarose + 500 mg/L Carbenicillin + 0.02 mg/L Thidiazuron + 50 mg/L Cef	8 week	B5 + 2% Sucrose + 0.5 g/L Mes (pH 5.5) + 150 mg/L CaCl2·2H2O + 40 mg/L Adenine + 0.5 mg/L BAP + 0.1 mg/L NAA+ 50 mg/L Cef	_	WPM + 0.5 g/L Mes (pH 5.8) + 650 mg/L Ca-gluconate + 1 g/L Gelrite + 3 g/L Agar + 50 mg/L	4 week	30%-40%	De Block, M. Factors influencing the tissue culture and the Agrobacterium tumefaciens-mediated transformation of hybrid aspen and poplar clones. Plant Physiol. 1990 Dec;94(4):1199-1205.
Populus trichocarpa × P.deltoides	stem segment	Agrobacterium tumefaciens C58	_	_	B5 + 20 g/LSucrose + 0.5 g/L MES (pH 5.5) + 150 mg/L CaCl₂·2H₂O + 40 mg/L Adenine + 0.5 mg/L BAP + 0.1 mg/L NAA	2d	5 + 2% Sucrose + 0.5 g/L Mes (pH 5.5) + 150 mg/L CaCl2·2H2O + 40 mg/L Adenine + 0.5 mg/L BAP + 0.1 mg/L NAA + 50 mg/L Cef	8 week	WPM + 0.5 g/L Mes (pH 5.8) + 40 mg/L Adenine + 0.5% Agarose + 500 mg/L Carbenicillin + 0.02 mg/L Thidiazuron + 50 mg/L Cef	8 week	B5 + 2% Sucrose + 0.5 g/L Mes (pH 5.5) + 150 mg/L CaCl2·2H2O + 40 mg/L Adenine + 0.5 mg/L BAP + 0.1 mg/L NAA + 50 mg/L Cef	_	WPM + 0.5 g/L Mes (pH 5.8) + 50 mg/L Cef	4 week	0.1	De Block, M. Factors influencing the tissue culture and the Agrobacterium tumefaciens-mediated transformation of hybrid aspen and poplar clones. Plant Physiol. 1990 Dec;94(4):1199-1205.
Populus alba × P. grandidentata	leaf	Agrobacterium tumefaciensLBA4404/587/85、C58/587/85	_	_	MS + 0.1 mg/L 2,4-D +1.0 mg/L Kinetin + 0.9 mg/L Thiamine hydrochloride+ 200 mg/L Potassium acid phosphate	2-3 d	_	_	MS+25 g/L Sucrose+1.0 mg/Lzeatin+1.0 mg/L 6-BA+500 mg/L carbenicillin+60 mg/L Kan	3-4 week	_	_	MS+30 g/L Sucrose	2 week	_	Fillatti JJ, Sellmer J, McCown B, Haissig B, Comai L. Agrobacterium mediated transformation and regeneration of Populus. Mol Gen Genet. 1987;206:192-199. Springer-Verlag.
Populus. deltoides	stem segment、leaf	Agrobacterium tumefaciens C58 、EHA105 、 LBA4404	MS + 0.5 mM BA + 0.5 mM Zeatin + 1.28 mM MES	2-7 d	MS + 0.5 mM 6-BA + 0.5 mM Zeatin + 1.28 mM MES	2-3 d	MS + 0.5 mM 6-BA + 0.5 mM Zeatin + 5 mM NAA + 5 mM 2,4-D+ 1.28 mM MES +50 mg/L Kan+500 mg/L Cef	10-30 d	MS + 10 mM6-BA + 10 mM Zeatin + 1 mM NAA + 1.28 mM MES++100 mg/L Kan	2-4 week	_	_	1/2 MS + 0.5 mM IBA + 25 mg/L Kan	_	0.02	Han, K.-H., Meilan, R., Ma, C., & Strauss, S. H. (2000). An Agrobacterium tumefaciens transformation protocol effective on a variety of cottonwood hybrids (genus Populus). Plant Cell Reports, 19(4), 315–320.
Populus. deltoides × P. nigra	stem segment、leaf	Agrobacterium tumefaciens C58 、EHA105 、 LBA4404	MS + 0.5 mM BA + 0.5 mM Zeatin + 1.28 mM MES	2-7 d	MS + 0.5 mM 6-BA + 0.5 mM Zeatin + 1.28 mM MES	2-3 d	MS + 0.5 mM 6-BA + 0.5 mM Zeatin + 5 mM NAA + 5 mM 2,4-D+ 1.28 mM MES +50 mg/L Kan+500 mg/L Cef	10-30 d	MS + 10 mM6-BA + 10 mM Zeatin + 1 mM NAA + 1.28 mM MES++100 mg/L Kan	2-4 week	_	_	1/2 MS + 0.5 mM IBA + 25 mg/L Kan	_	0.02	Han, K.-H., Meilan, R., Ma, C., & Strauss, S. H. (2000). An Agrobacterium tumefaciens transformation protocol effective on a variety of cottonwood hybrids (genus Populus). Plant Cell Reports, 19(4), 315–320.
Populus. deltoides ×P. trichocarpa	stem segment、leaf	Agrobacterium tumefaciens C58 、EHA105 、 LBA4404	MS + 0.5 mM BA + 0.5 mM Zeatin + 1.28 mM MES	2-7 d	MS + 0.5 mM 6-BA + 0.5 mM Zeatin + 1.28 mM MES	2-3 d	MS + 0.5 mM 6-BA + 0.5 mM Zeatin + 5 mM NAA + 5 mM 2,4-D+ 1.28 mM MES +50 mg/L Kan+500 mg/L Cef	10-30 d	MS + 10 mM6-BA + 10 mM Zeatin + 1 mM NAA + 1.28 mM MES++100 mg/L Kan	2-4 week	_	_	1/2 MS + 0.5 mM IBA + 25 mg/L Kan	_	0.02	Han, K.-H., Meilan, R., Ma, C., & Strauss, S. H. (2000). An Agrobacterium tumefaciens transformation protocol effective on a variety of cottonwood hybrids (genus Populus). Plant Cell Reports, 19(4), 315–320.
Populus tremula×P. alba	stem segment、leaf	Agrobacterium tumefaciens LBA4404、C58	1/2MS+ 1 mg/L L-cystein +200 mg/L L-glutamine	2 d	1/2MS+ 1 mg/L L-cystein +200 mg/L L-glutamine	2 d	MS + 10 µM NAA+5µM 2iP +20 g/L Sucrose + 1 mg/L L-cystein +200 mg/L L-glutamine + 250 mg/L Carbenicillin +500 mg/L Cef	10-25 d	1/2MS+0.1μM TDZ+ 250 mg/L Carbenicillin+50 mg/L Kan +500 mg/L Cef	15 d-80d	_	_	1/2MS+ 250 mg/L Carbenicillin+ 50 mg/L Kan+500 mg/L Cef	20 d	0.5	Leplé, J. C., Brasileiro, A. C. M., Michel, M. F., Delmotte, F., & Jouanin, L. (1992). Transgenic poplars: Expression of chimeric genes using four different constructs. Plant Cell Reports, 11(3), 137-141.
Populus.trichocarpa	stem segment	Agrobacterium tumefaciens C58	_	_	1/2MS + 0.5 mg/L Kinetin + 0.05 mg/L 2,4-D + 10% Coconut Water	2 d	1/2MS + 0.5 mg/L Kinetin + 0.05 mg/L 2,4-D + 100 mg/L Kan + 500 mg/L Cef	30-45 d	1/2MS + 0.002 mg/L TDZ + 100 mg/L Kan+ 500 mg/L Cef	20 d	WPM + 2.0 mg/L Zeatin + 50 mg/L Kan + 500 mg/L Cef	30-120 d	1/2MS + 0.1 mg/L IBA +50 mg/L Kan+50 mg/L Cef	30 d	0.4	Song, J., Lu, S., Chen, Z.-Z., Lourenco, R., & Chiang, V. L. (2006). Genetic transformation of Populus trichocarpa genotype Nisqually-1: A functional genomic tool for woody plants. Plant Cell Physiology, 47(11), 1582–1589.
Populus.trichocarpa	stem segment	Agrobacterium tumefaciens GV3101	_	_	2.41 g/L WPM+ 25g/L Sucrose+0.02 mg/L IBA+0.03 mg/L 6-BA+0.0008mg/L TDZ+ 80 μM AS	2 d	_	_	2.41 g/L WPM+25 g/L Sucrose+0.02 mg/L IBA+0.03 mg/L 6-BA+0.0008 mg/L TDZ+30 mg/L Kan+250 mg/L Cef	28-40 d	_	_	2.41 g/L WPM+25 g/L Sucrose+0.1 mg/L IBA+20 mg/L Kan+250 mg/L Cef	14-20 d	0.267	Li S, Zhen C, Xu W, Wang C, Cheng Y. Simple, rapid and efficient transformation of genotype Nisqually-1: a basic tool for the first sequenced model tree. Sci Rep. 2017 Jun 1;7(1):2638.
Populus. ussuriensis	stem segment	Agrobacterium tumefaciens EHA101,EHA105	_	_	MS+1mg/L 6-BA+0.2mg/L NAA+0.1mg TDZ	2-3 d	_	_	2.41 g/L WPM+25 g/L Sucrose+0.02 mg/L IBA+0.03 mg/L 6-BA+0.0008 mg/L TDZ+3.2 mg/L Hyg+200 mg/L Cef	1 month	_	_	1/2MS+3.2 mg/L Hyg+200 mg/L Cef	4 week	>10%	Li, D., Wang, J., Pan, Y., et al. (2024). The bHLH transcription factor PubHLH66 improves salt tolerance in Daqing poplar (Populus ussuriensis). Forests, 15(11), 2051.
Populus simonii×P.nigra	pollen	Agrobacterium tumefaciens EHA105	MS+25 g/L Sucrose+0.5 mg/L 6-BA+0.05 mg/L NAA	2 d	MH+0.5 mg/L 6-BA+0.05 mg/L NAA+25 g/L Sucrose+6g L Agar	2-3 d	_	_	MH+25 g/L Sucrose+0.5 mg/L 6-BA+0.05 mg/L NAA+40 mg/L Kan+700 mg/L Cef	_	MH+25g/L Sucrose+0.3 mg/L 6-BA+0.03 mg/L NAA+40 mg/L Kan+700 mg/L Cef	20 d	MH+25 g/L Sucrose+0.2 mg/L IBA+20 mg/L Kan+300 mg/L Cef	_	0.01	Cheng, G. L., Cai, Z. J., Jiang, J., et al. (2009). Establishment of Agrobacterium-mediated transformation system for Populus simonii × P. nigra plants. Guangdong Agricultural Sciences, (09), 196–199+210.
Populus deltoides × P. euramericana	leaf	Agrobacterium tumefaciens	1/2 MS+0.5 mg/L 6-BA +0.004 mg/L TDZ	1- 3 d	1/2MS+5 mg/L 6-BA+0.004 mg/L TDZ+3 g/L Agar+Sucrose 30 g/L+ 200 μM As	3 d	_	_	MS+25 g/L Sucrose+0.5 mg/L 6-BA+0.004 mg/L TDZ+50 mg/L Kan+400 mg/L Cef	_	MS+25 g/L Sucrose+0.25 mg/L 6-BA+0.002 mg/L TDZ+ 300 mg/L Cef		MS+20 g/L Sucrose+300 mg/L Cef	2 week	0.322	Movahedi, A., Zhang, J., Amirian, R., et al. (2014). An efficient Agrobacterium-mediated transformation system for poplar. International Journal of Molecular Sciences, 15(6), 10780–10793.
Populus alba × P. glandulosa	leaf	Agrobacterium tumefaciens GV3101	MS+30 g/L Sucrose	2 d	MS+30 g/L Sucrose+0.5 mg/L NAA+ 0.05 mg/L 6-BA	3 d	_	_	MS+20 g/L Sucrose+0.05 mg/L NAA+0.5 mg/L 6-BA +30 mg/L Kan+200 mg/L Tim+200 mg/L Cef	4 week	_	_	MS+20 g/L Sucrose+0.05 mg/L NAA+0.5 mg/L 6-BA+30 mg/L Kan+200 mg/L Tim+200 mg/L Cef	2 week	>50%	Song, C., Lu, L., Guo, Y., Xu, H., & Li, R. (2019). Efficient Agrobacterium-mediated transformation of the commercial hybrid poplar Populus alba × Populus glandulosa Uyeki. International Journal of Molecular Sciences, 20(10), 2594.
Populus alba × P. glandulosa	leaf、callus	Agrobacterium tumefaciens GV3101	2.41 g/L WPM+20 g/L Sucrose+0.1 mg/L Kan+1mg/L 2,4-D +MES	10-20 d	2.41 g/L WPM+20 g/L Sucrose+0.1 mg/L Kan+ 1mg/L 2,4-D+MES+AS	2 d	2.41 g/L WPM+20 g/L Sucrose+0.1 mg/L KT+1mg/L 2,4-D	14-20 d	2.41 g/L WPM+20 g/L Sucrose+0.05 mg/L NAA+0.5 mg/L 6-BA+0.5 mg/L Hyg+200 mg/L Tim	21-42 d	_	_	2.41 g/L WPM+20 g/L Sucrose+0.02 mg/L NAA+0.05mg/L IBA+0.5 mg/L 6-BA+0.5 mg/L Hyg+200 mg/L Tim	3 week	_	Wang, J. H., Zan, Y. J., Ji, Y., et al. (2013). A method for Agrobacterium-mediated transformation of hybrid poplar using callus as explants (Chinese Patent No. CN201310135903.6). Tianjin, China.
Populus alba var. pyramidalis	petiole	Agrobacterium tumefaciens LBA4404	_	_	WPM + 30 g/L Sucrose + 100 μmol/L AS + 1 mg/L NAA + 100 mg/L ZT	2 d	WPM + 30 g/L Sucrose + 90 mg/L Hyg + 1 mg/L NAA + 100 mg/L ZT + 400 mg/L Cef	18-28 d	WPM + 30 g/L Sucrose + 90 mg/L Hyg + 0.1 mg/L NAA + 100 mg/L ZT	30-40 d	_	_	WPM + 30 g/L Sucrose + 90 mg/L Hyg + 0.1 mg/L NAA + 400 mg/L Cef	_	0.236	Ma, J., Wan, D., Duan, B., Bai, X., Bai, Q., Chen, N., & Ma, T. (2019). Genome sequence and genetic transformation of a widely distributed and cultivated poplar. Plant Biotechnology Journal, 17(2), 451–460.
Populus davidiana×P. alba var. pyramidalis	leaf	Agrobacterium tumefaciens EHA105、GV3101	_	_	MS + 0.3mg/L 6-BA + 0.08mg/L NAA	2 d	_	_	MS + 0.3mg/L 6-BA + 0.08mg/L NAA+50 mg/L Kan+200 mg/L Cef	_	_	_	MS + 20 g/L Sucrose+0.25mg/L NAA+50 mg/L Kan+200 mg/L Cef	_	10%-30%	Han, X., Ma, S., Kong, X., Takano, T., & Liu, S. (2013). Efficient Agrobacterium-mediated transformation of hybrid poplar Populus davidiana Dode × Populus bolleana Lauche. International Journal of Molecular Sciences, 14(2), 2515–2528.
Populus davidiana×P. alba var. pyramidalis	leaf	Agrobacterium tumefaciens GV3101	_	_	MS +0.1 mg/L NAA + 0.2 mg/L 6-BA + 50 mg/L AS	2 d	_	_	MS+0.1 mg/L NAA+ 0.2 mg/L 6-BA+ 0.01 mg/L TDZ+50 mg/L Kan+500 mg/L Cef	28-37 d	MS+0.1 mg/L NAA+0.2 mg/L 6-BA+0.01 mg/LTDZ+ 50 mg/L Kan+500 mg/LCef	14 d	MS + 0.1 mg/l NAA +50 mg/L Kan+ 500 mg/l cefotaxim	14 d	0.093	Wang, H., Wang, C., Liu, H., Tang, R., & Zhang, H. (2011). An efficient Agrobacterium-mediated transformation and regeneration system for leaf explants of two elite aspen hybrid clones Populus alba × P. berolinensis and Populus davidiana × P. bolleana. Plant Cell Reports, 30(11), 2037–2044.
Populus alba ‘Berolinensis’	leaf	Agrobacterium tumefaciens GV3101	_	_	MS + 0.1 mg/L NAA + 0.2 mg/L 6-BA + 50 mg/L AS	2 d	_	_	MS+0.1 mg/L NAA+ 0.2 mg/L 6-BA+ 0.01 mg/L TDZ+50 mg/L Kan+500 mg/L Cef	28-37 d	MS+0.1 mg/L NAA+0.2 mg/L 6-BA+0.01 mg/LTDZ+ 50 mg/L Kan+500 mg/LCef	14 d	MS + 0.1 mg/l NAA +50 mg/L Kan+ 500 mg/l cefotaxim	14 d	0.093	Wang, H., Wang, C., Liu, H., Tang, R., & Zhang, H. (2011). An efficient Agrobacterium-mediated transformation and regeneration system for leaf explants of two elite aspen hybrid clones Populus alba × P. berolinensis and Populus davidiana × P. bolleana. Plant Cell Reports, 30(11), 2037–2044.
