# Supplementary material for: A Genotype‐Independent Transformation and Gene‐Editing System for Populus
Source: Plant Biotechnol J. 2025 Sep 13;24(2):520–2. doi: 10.1111/pbi.70364 (PMC12906817; doi:10.1111/pbi.70364)
Supplement: Supplementary file 4 — Table S2: Summary of recent literature on Rhizobium rhizogenes ‐mediated plant transformation. [file PBI-24-520-s002.xlsx]

## Sheet: Sheet4
	Table S2. Summary of recent literature on Rhizobium rhizogenes-mediated plant transformation
	Authors	Year	Bacterial Strain	Species	Citation
	Crane C et al.	2006	Agrobacterium rhizogenes ARqua1	Medicago truncatula	Crane C, Wright E, Dixon R, Wang Z (2006) Transgenic Medicago truncatula plants obtained from Agrobacterium tumefaciens -transformed roots and Agrobacterium rhizogenes-transformed hairy roots. Planta 223:1344–1354.
	Cui ML et al.	2020	Agrobacterium rhizogenes AR1193	Gossypium hirsutum	Cui M, Liu C, Piao C, Liu C (2020) A Stable Agrobacterium rhizogenes-Mediated Transformation of Cotton (Gossypium hirsutum L.) and Plant Regeneration From Transformed Hairy Root via Embryogenesis. Frontiers in Plant Science 11: 604255.
	Cao X et al.	2022	Agrobacterium rhizogenes K599	Two herbaceous plants (Taraxacum kok-saghyz and Coronilla varia), a tuberous root plant (sweet potato), and three woody plant species (Ailanthus altissima, Aralia elata, and Clerodendrum chinense)	Cao X, Xie H, Song M, Lu J, Ma P, Huang B, Wang M, Tian Y, Chen F, Peng J, Lang Z, Li G, Zhu J (2022) Cut-dip-budding delivery system enables genetic modifications in plants without tissue culture. Innovation 4:100345.
	Niazian M et al.	2023	Agrobacterium rhizogenes R1000 A4 ARqual K599	Glycine max	Niazian M, Belzile F, Curtin S, Ronne M, Torkamaneh D (2023) Optimization of in vitro and ex vitro Agrobacterium rhizogenes-mediated hairy root transformation of soybean for visual screening of transformants using RUBY. Frontiers in Plant Science 14:1207762.
	Wang M et al.	2023	Agrobacterium rhizogenes K599	Citrus sinensis, Poncirus trifoliata, Citrus limon, and Citrus grandis	Wang M, Qin Y, Wei N, Xue H, Dai W (2023) Highly efficient Agrobacterium rhizogenes-mediated hairy root transformation in citrus seeds and its application in gene functional analysis. Frontiers in Plant Science 14, 1293374.
	Ramasamy M et al.	2023	Rhizobium rhizogenes ATCC 43056	Grapefruit (Rio Red, Citrus × paradisi Macf), sweet orange (Valencia, Citrus × sinensis), rough lemon (Citrus × jambhiri Lush), carrizo (Citrus × poncirus), and citron (Citrus medica)	Ramasamy M, Dominguez M, Irigoyen S, Padilla C, Mandadi K (2023) Rhizobium rhizogenes-mediated hairy root induction and plant regeneration for bioengineering citrus. Plant Biotechnology Journal 21:1728–1730.
	Liu L et al.	2024	Rhizobium rhizogenes K599	Malus domestica	Liu L, Qu J, Wang C, Liu M, Zhang C, Zhang X, Guo C, Wu C, Yang G, Huang J, Yan K, Shu H, Zheng C, Zhang S (2024) An efficient genetic transformation system mediated by Rhizobium rhizogenes in fruit trees based on the transgenic hairy root to shoot conversion. Plant Biotechnology Journal 22: 2093–2103.
	Wang H et al.	2024	Agrobacterium rhizogenes K599	Brassica campestris	Wang H, Zheng Y, Zhou Q, Li Y, Liu T, Hou X (2024) Fast, simple, efficient Agrobacterium rhizogenes-mediated transformation system to non-heading Chinese cabbage with transgenic roots. Horticultural Plant Journal 10:450–460.
	Lu J et al.	2024	Agrobacterium rhizogenes K599	Kalanchoe blossfeldiana, Crassula arborescens and Sansevieria trifasciata	Lu J, Li S, Deng S, Wang M, Wu Y, Li M, Dong J, Lu S, Su C, Li G, Lang Z, Zhu J (2024) A method of genetic transformation and gene editing of succulents without tissue culture. Plant Biotechnology Journal 22:1981–1988.
	Yi X et al.	2024	Agrobacterium rhizogenes MSU440	Raphanus sativus	Yi X, Wang C, Yuan X, Zhang M, Zhang C, Qin T, Wang H, Xu L, Liu L, Wang Y (2024) Exploring an economic and highly efficient genetic transformation and genome-editing system for radish through developmental regulators and visible reporter. The Plant Journal 120:1682–1692.
	Kumar S et al.	2025	Agrobacterium rhizogenes A4	Vigna radiata	Kumar S, Prakash S, Kumari P, Sanan-Mishra N (2025) A robust in-vitro and ex-vitro Agrobacterium rhizogenes-mediated hairy root transformation system in mungbean for efficient visual screening of transformants using the RUBY reporter. BMC Plant Biology 25: 724.
	Gu Y et al.	2025	Agrobacterium rhizogenes K599	Citrullus lanatus	Gu Y, Qin Y, Hua S, Shi J, Yang C, Peng Y, Zhu L, Dong W (2025) Novel methods for genetic transformation of watermelon (Citrullus lanatus) without tissue culture via Agrobacterium rhizogenes. Molecular Breeding 45: 22.
	Alles KMA et al.	2025	Rhizobium rhizogenes MSU440	Cuscuta campestris	Alles K, Dilhani P, Chandrasekera C, Bandaranayake P (2025) An efficient Rhizobium rhizogenes-mediated transformation system for Cuscuta campestris. PLoS One 20: e0317347.
	Zhang J et al.	2025	Agrobacterium rhizogenes A4	Cynanchum stauntonii	Zhang J, Mao X, Huang B, Lei M, Miao Y, Liu D (2025) Establishment of high-efficiency hairy root and genetic transformation system in Cynanchum stauntonii. Journal of Biotechnology 402: 21–29.
	Wang Y et al.	2025	Agrobacterium rhizogenes K599	Brassica rapa	Wang Y, Yang X, Wang W, Wang Y, Chen X, Wu H, Gao Z, Xu H, Liu T, Li Y, Xiao D, Liu W, Hou X, Zhang C (2025) Efficient genetic transformation and gene editing of Chinese cabbage using Agrobacterium rhizogenes. Plant Physiology 197: kiae543.
	Note: In early literature, the bacterium was primarily called Agrobacterium rhizogenes. Later taxonomic studies based on 16S rRNA and whole-genome analyses reclassified it into the Rhizobium genus, leading to its current name, Rhizobium rhizogenes.
